# Supplementary material for: A Systematic Review of Compensation and Technology-Mediated Strategies to Maintain Older Adults’ Medication Adherence
Source: Int J Environ Res Public Health. 2023 Jan 1;20(1):803. doi: 10.3390/ijerph20010803 (PMC9819645; doi:10.3390/ijerph20010803)
Supplement: Supplementary file 1 [file ijerph-20-00803-s001.zip]

Archive with 1 entries (1 files):
- ijerph-2078527-supplementary.pdf
